# Supplementary material for: Deficiency in intestinal epithelial O‐GlcNAcylation predisposes to gut inflammation
Source: EMBO Mol Med. 2018 Jun 25;10(8):e8736. doi: 10.15252/emmm.201708736 (PMC6079539; doi:10.15252/emmm.201708736)
Supplement: Supplementary file 3 — Dataset EV1 [file EMMM-10-e8736-s003.xlsx]

## Sheet: UC score
Geboes score
Specimen #	Group	Architectural changes	chronic inflammation infiltrate	lamina propria neutrophils and eosinophils	neutrophils in epithelium	crypt destruction	erosion or ulceration		Total
T150002_1	Control	0	1	0	0	0	0		1
T150319_6	Control	0	1	1	0	0	0		2
T140180_1	Control	0	0	0	1	0	0		1
T140130_3	Control	0	1	0	0	0	0		1
T150374_3	Control	0	1	1	0	0	0		2
T150429_3	Control	1	1	1	0	1	0		4
T150591_3	Control	0	0	0	0	0	0		0
T150690_1	Control	0	1	1	0	0	0		2
T151125_1	Control	0	0	0	0	0	0		0
T140390_1	Control	0	1	0	0	0	0		1
T041173_4	UC	3	3	3	1	2	3		15
T050561_3	UC	3	3	3	2	1	3		15
T050088_3	UC	3	2	3	3	3	3		17
T050423_4	UC	2	3	3	3	1	3		15
T060894_4	UC	2	3	3	2	3	3		16
T061024_3	UC	2	3	3	2	2	1		13
T060893_4	UC	2	2	1	2	1	1		9
T122874_9	UC	2	3	2	3	3	3		16
T130418_5	UC	3	3	3	2	2	3		16
T141016_1	UC	3	3	3	2	3	3		17

## Sheet: CD score
GHA score
Specimen #	Group	Epithelium damage	architectural changes	infiltration of mononuclear cells in the lamina propria	infiltration of polymorphonuclear cells in the lamina propria	polymorphonuclear cells in the epithelium	presence of erosions and/or ulcers, presence of granulomas	Total
T150002_1	Control	0	0	1	0	0	0	1
T150319_6	Control	0	1	1	0	0	0	2
T140180_1	Control	0	0	1	0	0	0	1
T140130_3	Control	0	1	1	1	0	0	3
T150374_3	Control	0	0	0	0	0	0	0
T150429_3	Control	0	1	2	0	1	0	4
T150591_3	Control	0	0	0	0	0	0	0
T150690_1	Control	0	1	1	1	0	0	3
T151125_1	Control	0	0	1	0	0	0	1
T140390_1	Control	0	0	0	0	0	0	0
T000531	CD	3	3	0	0	0	3	9
T010365	CD	3	3	2	3	1	3	15
T031083_2	CD	1	1	3	2	1	2	10
T041484_4	CD	2	3	3	3	3	2	16
T051139_4	CD	0	0	1	1	0	0	2
T051139_4b	CD	0	0	1	1	0	0	2
T071143_3	CD	1	1	3	2	2	3	12
T131043_7	CD	0	0	0	0	0	3	3
T150465_1	CD	0	0	0	0	0	3	3
T180055_2	CD	1	2	1	1	1	1	7
