# Supplementary material for: Deficiency in intestinal epithelial O‐GlcNAcylation predisposes to gut inflammation
Source: EMBO Mol Med. 2018 Jun 25;10(8):e8736. doi: 10.15252/emmm.201708736 (PMC6079539; doi:10.15252/emmm.201708736)
Supplement: Supplementary file 4 — Source Data for Expanded View [file EMMM-10-e8736-s007.zip]

Archive with 3 entries (2 files):
- EV_source_data/
- EV_source_data/Source_data_of_Fig_EV2B.pdf
- EV_source_data/Source_data_of_Fig_EV3C.pdf
